# Supplementary material for: Arsenic Response of Three Altiplanic Exiguobacterium Strains With Different Tolerance Levels Against the Metalloid Species: A Proteomics Study
Source: Front Microbiol. 2019 Sep 26;10:2161. doi: 10.3389/fmicb.2019.02161 (PMC6775490; doi:10.3389/fmicb.2019.02161)
Supplement: Supplementary file 1 [file Table_1.XLSX]

## Sheet: Hoja1
Supplementary table S1. Primers used in qRT-PCR assays to quantify the transcripts of interest genes.
Gene	Forward Sequence 5' --> 3'	Reverse Sequence 5' --> 3'
arsA	AGTTCACCGAGCTGTTGACGTCAGA	TGATAATCCAGCAAGTGGTCCAAGGC
artM	GAAGGCACGGCAAAATATCGGTATGG	GCCTGACAACTGACTCGGATAAGCAT
carB	AGCAACGTGGGTTCAGTGAT	CGTTTTCACCGCTTCGTTCT
cdr	CGAAATGGCGGATCAAGTCATGACAC	GAATGACCCCGATCGACATGACAAC
dnaK	CTCGGAGATGGCGTGTTTGAAGTTG	CTTCGCTTTCTCGGCTGCATCTTTC
fur	GAGACAGACCATCTAAGTGCAGAGAACG	AGACGAGGTGATGGTGCGAATGGTT
hpf	GCGTCCTTTACGGTTGAGCTTTGTT	CACAGACGGCTTACGTCAACTTGAA
luxS	AAGGGACGGCCGATACGATCTA	CTCCATCGTTCAACATCGTCCAGT
pdxS	CGGCCGATGAAGAGTTCCATCTTTAC	GCGTTTCACTTGTGCTTGGACAGTA
tpiA	GTCACTTACGTCATCCTTGGACACTC	CCTTCGACTTGCGTCTTGATGACTTC
16S	TGCCCCTTATGAGTTGGGCTACA	TGTGTACAAGACCCGGGAACGTAT
