# Supplementary material for: Arsenic Response of Three Altiplanic Exiguobacterium Strains With Different Tolerance Levels Against the Metalloid Species: A Proteomics Study
Source: Front Microbiol. 2019 Sep 26;10:2161. doi: 10.3389/fmicb.2019.02161 (PMC6775490; doi:10.3389/fmicb.2019.02161)
Supplement: Supplementary file 2 [file Table_2.XLSX]

## Sheet: Sheet1
Supplementary Table S2. General features of Exiguobacterium genomes used in this study. Taken from GenBank (NCBI).
Species	Strain	Size (Mb)	%GC	Genes	Proteins	rRNA	tRNA	Release date	Level	Genebank	Isolation	Niche	Ref.
E. acetylicum	DSM 20416	3.277	47	3385	3195	27	69	2014-06-11	contig	JNIR00000000.1	UK	Creamery waste	Vishnivetskaya et al. 2014
E. acetylicum	ZBG2	3.185	47.2	3258	3194	5	66	2015-08-05	contig	LFQN00000000.1	France	Soil, Zellenberg	Unpublished
E. alkaliphilum	12/1	3.1	52.8	3178	3063	8	62	2014-06-27	contig	JJMW00000000.1	India	Industrial wastewater drained sludge of effluent treatment plant	Unpublished
E. antarcticum	B7	2.815	47.5	2900	2736	27	67	2012-09-27	complete	CP003063.1	Antarctica	Biofilm/microbial mat of Ginger Lake on King George Island	Carneiro et al. 2012
E. antarcticum	DSM 14480	2.219	47.1	3300	3142	29	69	2014-05-08	contig	JMKS00000000.1	Antarctica	Microbial mat from Lake Fryxell	Vishnivetskaya et al. 2014
E. aurantiacum	DSM 6208	3.037	52.8	3113	2975	28	67	2014-06-11	contig	JNIQ00000000.1	UK	Potato drying industry	Vishnivetskaya et al. 2014
E. aurantiacum	PN47	2.88	52.2	2955	2855	32	63	2016-10-14	contig	MKXO00000000.1	Chile	salad pond, Altiplano at the Andes Mountain, Northen Chile	Strahsburger et al. 2017
E. chiriqhucha	N139	2.952	52	3058	2955	33	67	2015-12-22	contig	JMEH00000000.1	Argentina	Water, Laguna Negra, Argentinean Puna, Catamarca	Gutierrez-Preciado et al. 2017
E. enclense	NIO-1109	3.252	46.8	3332	3240	18	48	2015-04-12	contig	LNQL00000000.1	India	Marine sediment sample, Chorao Island Goa.	Dastager et al. 2015
E. indicum	HHS-31	3.244	46.6	3337	3249	5	59	2017-06-01	contig	MPSZ00000000.1	India	Melt eater of Himalayan mountain ranges	Unpublished
E. indicum	RSA11	3.083	47.3	3193	3120	10	57	2015-12-22	contig	LDQV00000000.1	India	Rice (Oryza sativa) Farmer's field in Fazilka, Punjab	Midha et al. 2015
E. indicum	RSA42	3.095	47.4	3181	3074	5	65	2015-12-22	contig	LDQW00000000.1	India	Rice (Oryza sativa) Farmer's field in Fazilka, Punjab	Midha et al. 2015
E. marinum	DSM 16307	2.814	47.4	2853	2755	20	60	2014-04-08	scaffold	JHZT00000000.1	South Korea	Tidal flat of Daepo beach (Yellow Yea), Mokpo city	Vishnivetskaya et al. 2014
E. mexicanum	HUD	3.36	51.1	3771	3082	9	69	2014-10-03	contig	JQGI00000000.1	UK	Anaerobic microcosm operating at pH 10, isolates from mesophilic near surface anaerobic sediment from a canal, Huddersfield	Rout et al. 2015
E. oxidotolerans	JCM 12280	3.09	47	3097	2956	27	69	2014-06-11	contig	JNIS00000000.1	Japan	Fish drain industry, bleach water waste, Hokkaido	Vishnivetskaya et al. 2014
E. pavilionensis	RW-2	3.019	52	3061	3006	10	48	2013-07-01	contig	ATCL00000000.1	Canada	Cold thrombolytic microbialite from the hypolimnion of the oligotrophic, Pavilion Lake, Lillooet	White et al. 2013
E. profundum	PHM-11	2,920	47.9	2993	2857	4	29	11-25-2016	Scaffold	MRSV00000000.1	India	Saline soil, Varanasi	Unpublished
E. sibiricum	255-15	3.04	47.68	3107	2986	27	69	2008-04-03	Complete	CP001022.1	Russia	Siberian permafrost depth of 43.6 m from a geological layer of 2–3 million years old, Kolyma Indigirka Lowland	Rodrigues et al. 2006
E. sibiricum	7-3	3.084	46.9	3135	3060	10	48	2014-04-08	Scaffold	JHZS00000000.1	Russia	Siberian permafrost from a geological layer of 20-30 thousand years old, Kolyma Indigirka Lowland	Vishnivetskaya et al. 2014
E. undae	DSM 14481	3.246	47.8	3281	3196	12	56	2014-04-08	Scaffold	JHZV00000000.1	Germany	Surface water from a garden pond, Wolfenbuttel, Lower Saxony	Vishnivetskaya et al. 2014
E. undae	KCTC 3810	3.261	47.7	3333	3251	10	42	05-24-2016	contig	LVVL00000000.1	Germany	Garden pond	Unpublished
E. undae	190-11	3.208	47.81	3244	3147	16	61	2014-04-08	Scaffold	JHZU00000000.1	Russia	Siberian permafrost from a geological layer of 200-600 thousand years old, Kolyma Indigirka Lowland	Vishnivetskaya et al. 2014
E. sp.	8-11-1	2.905	52.8	2930	2896	3	12	2013-07-18	contig	ATKK00000000.1	China	Soil collected in a salt lake in Inner Mongolia	Jiang et al. 2013
E. sp.	AB2	2.853	52.9	2940	2807	9	64	2014-05-27	contig	JNAA00000000.1	Philippines	Serpentinized ultramafic hyperalkaline spring in the Manleluag Protected National Park, Mangatarem, Pangasinan.	Cabria et al. 2014
E. sp.	AT1b	2.999	48.5	3092	2989	27	68	2009-05-05	complete	CP001615.1	USA	Slightly alkaline, highly carbonate hot spring water simple, Yellowstone National Park, Wyoming	Vishnivetskaya et al. 2011
E. sp.	BMC-KP	3.319	45.9	3389	3331	10	53	2015-08-27	contig	LGIW00000000.1	USA	Swabs of the kitchen, bed, and a backpack in an apartment in Bryn Mawr, Pennsylvania	Hyson et al. 2015
E. sp.	GIC31	2.974	52.1	3065	2932	28	67	2014-06-11	contig	JNIP00000000.1	Greenland	Glacier ice core from the Greenland Ice Sheet Project (GISP 2)	Vishnivetskaya et al. 2014
E. sp.	HVEsp1	2.848	48,2	2935	2808	*	*	02-03-2017	Scaffold	MTCT00000000.1	Japon	deep-sea hydrothermal sediment in Okinawa Trough	Unpublished
E. sp.	JLM-2	2.899	48.3	2977	2915	1	49	2015-06-15	Scaffold	LDNY00000000.1	China	Deep-sea ferromanganese (FeMn) nodules, Jiaolong Seamount’s dormant hydrothermal vent	Zhang et al. 2015
E. sp.	KKBO11	3.177	47,3	3260	3171	38	70	16-05-2016	contig	LUCU00000000.1	USA	Surface water, downstream of a Wastewater Treatment Plant in Houston, Texas	Iyer and Damania 2016
E. sp.	KRL4	3.118	46,9	3173	3076	7	68	07-11-2016	contig	MOLV00000000.1	China	Sediment from Tibetan glacier	Unpublished
E. sp.	leaf187	3.309	46.7	3390	3339	1	32	2015-11-02	scaffold	LMPR00000000.1	Switzerland	Thale cress, A. thaliana root and leaf microbiota	Bai et al. 2015
E. sp.	leaf196	2.975	46.71	3058	2978	10	67	2015-11-02	scaffold	LMPV00000000.1	Switzerland	Thale cress, A. thaliana root and leaf microbiota	Bai et al. 2015
E. sp.	MH3	3.164	47.2	3267	3160	27	60	2013-11-12	complete	CP006866.1	China	Rhizosphere of a duckweed strain, Lemna minor, Shenzhen	Tang et al. 2013
E. sp.	NG55	3.138	48.2	3229	3108	31	68	2014-07-24	contig	JPOD00000000.1	USA	Hot spring, Yellowstone National Park, Wyoming	Vishnivetskaya et al. 2014
E. sp.	OS-77	3.151	47.1	3233	3159	2	49	2013-05-30	contig	BARY00000000.1	Japon	Tepid spring, Oguni-tyo, Kumamoto	Nonaka et al. 2014
E. sp.	RIT341	3.107	46.7	3164	3080	22	63	2014-04-14	contig	JFYW00000000.1	USA	Willow (Salix sp.), New York, Geneva	Unpublished
E. sp.	S17	3.127	53.1	3301	3106	2	48	2013-06-17	contig	ASXD00000000.1	Argentina	Stromatolite, Laguna Socompa, northern Argentina HAAL	Ordoñez et al. 2013
E. sp.	SH31	3.031	51,6	3108	2992	23	49	2016-10-21	contig	LYTG01000000	Chile	Saline shallow lake sediment, Huasco Salar, H4 site, Atacama Desert	Castro-Severyn et al. 2017
E. sp.	SH0S7	2.939	51.8	3086	2969	26	66	2019-02-09	contig	SJVA00000000	Chile	Saline shallow lake sediment, Huasco Salar, H0 site, Atacama Desert	unpublished
E. sp.	SH1S21	2.921	51.8	3062	2950	27	66	2019-02-10	contig	SJUY00000000	Chile	Saline shallow lake sediment, Huasco Salar, H1 site, Atacama Desert	unpublished
E. sp.	U13-1	3.208	47,1	3292	3166	27	69	2016-09-30	Complete	GCA_001750115.1	Antarctica	deep water. Untersee lake, Queen Maud Land	Fomenkov et al. 2017
E. sp.	ZOR0005	2.837	53.1	2913	2843	2	61	2014-12-08	scaffold	JTLB00000000.1	USA	Zebrafish (Danio rerio) gut microbiota	Semova et al. 2012
E. sp.	ZWU0009	3.331	46.6	3367	3283	1	55	2014-12-08	scaffold	JTLL00000000.1	USA	Zebrafish (Danio rerio) gut microbiota	Semova et al. 2012
