# Supplementary material for: Arsenic Response of Three Altiplanic Exiguobacterium Strains With Different Tolerance Levels Against the Metalloid Species: A Proteomics Study
Source: Front Microbiol. 2019 Sep 26;10:2161. doi: 10.3389/fmicb.2019.02161 (PMC6775490; doi:10.3389/fmicb.2019.02161)
Supplement: Supplementary file 3 [file Table_3.XLSX]

## Sheet: Hoja1
Supplemetary table S3. Bacaterial growth parameters in experimental conditions
Strain	μ: Growth Rate (h)			Generation Time (h)
	Control	As(III)	As(V)	Control	As(III)	As(V)
SH31	0.31 ± 0.003	0.13 ± 0.025	0.30 ± 0.007	2.22 ± 0.023	4.83 ± 0.021	2.28 ± 0.052
SH1S21	0.36 ± 0.022	0.21 ± 0.024	0.45 ± 0.029	1.92 ± 0.116	4.36 ± 0.410	1.55 ± 0.105
SH0S7	0.25 ± 0.055	0.15 ± 0.019	0.45 ± 0.074	2.86 ± 0.602	4.52 ± 0.512	1.57 ± 0.238
